# Supplementary material for: Efficient and transgene-free genome editing in banana using a REG-2 promoter–driven gene-deletion system
Source: Mol Hortic. 2023 Aug 23;3:16. doi: 10.1186/s43897-023-00065-0 (PMC10514973; doi:10.1186/s43897-023-00065-0)
Supplement: Supplementary file 1 — Additional file 1: Supplemental Table 1. Primers used in this study. [file 43897_2023_65_MOESM1_ESM.xlsx]

## Sheet: Sheet1
Supplemental table 1 Primers used in this study
Primer	targeted fragment	sequence	size (bp)
F1	pREG2	GGAGAATTAACGCGCGCGCATTCAT	739
R1		TGGGCCGTGTTTTCCTGGGTTGTTG
F2	FLP	CGGAACAGCAATCAAGAGAGCCACA	858
R2		CGCTTATCGCTCCAATTTCCCACAAC
F3	GUS	GGTAGCCAACGCTATGTCCTGATAG	687
R3		GAATTGCTACCGAGCTCGAGCTTGG
F4	p35S	GATAGATTTGTAGAGAGAGACTGGTG	887
R4		GAGCTATGCTGGAAACAGCATAGCA
F5	pUbi	GTTAAACGCCGTCGACGAGTCTAAC	1200
R5		GCTGCATATGCCATCATGTATATGC
F6	Cas9	CTCTGGTGTGGATGCTAAGGCAATC	861
R6		GATTGAGCAGAGGCACCCTTATCCAC
	UBQ	GGCACCACAAACAACACAGG	482
		AGACGAGCAAGGCTTCCATT
F1st	PDS	CCGAGGCCTGAACTTGAG	184
R1st		GCAATTGGAAGGATATGATTAC
F	MaU6c::PDS-esgRNA	TCTCTAGAGAGGGGCACGACGGCGCGCCAATTGGCACATTCTTTTGGTATCTTAACTG	822
R		GAGTGTCGTGCTCCACCATGGGCGCGCCAGACATAAAAAACAAAAAAAGCACCGACTC
F	pUbi::MaCas9-Nos	GACGAGAGTGTCGTGCTCCACCATGGGCGCGCCgtcgtgcccctctctagagataatg	6445
R		TTGGCTAGAGCAGCTTGCCAACATGgatctagtaacatagatgacaccgcg
