# Supplementary material for: Efficient and transgene-free genome editing in banana using a REG-2 promoter–driven gene-deletion system
Source: Mol Hortic. 2023 Aug 23;3:16. doi: 10.1186/s43897-023-00065-0 (PMC10514973; doi:10.1186/s43897-023-00065-0)
Supplement: Supplementary file 2 — Additional file 2: Supplemental Table 2. Summary of the whole genome re-sequencing data. [file 43897_2023_65_MOESM2_ESM.xlsx]

## Sheet: Sheet1
Supplemental table 2 Summary of the whole genome re-sequencing data
Samples	Total raw data (Gb)	Total high quality data (Gb)	Sequencing coverage 30× (%)	Construct sequence except MaU6c promoter	LoxP-FRT sequence	MaU6 promoter	GUS staining
WT	19.46	18.83	38.78	No	No	Yes (234 reads)	-
Transgene-free line 2#	18.62	18.06	38.48	No	Yes (50 reads)	Yes (418 reads)	-
Transgenic control line 4#	18.54	17.93	14.44	Yes (1348 reads)	Yes (48 reads)	Yes (274 reads)	+
Transgene-free line 5#	21.58	20.83	44.07	No	Yes (10 reads)	Yes (278 reads)	-
