# Supplementary material for: Efficient and transgene-free genome editing in banana using a REG-2 promoter–driven gene-deletion system
Source: Mol Hortic. 2023 Aug 23;3:16. doi: 10.1186/s43897-023-00065-0 (PMC10514973; doi:10.1186/s43897-023-00065-0)
Supplement: Supplementary file 3 — Additional file 3: Supplemental Table 3. Sequences information used in this study. [file 43897_2023_65_MOESM3_ESM.xlsx]

## Sheet: Sheet1
Supplemental table 3 sequences information used in this study
Name	Sequnece														Note
pREG2 sequence	GTCGACGAGCGAGTCATTAGCTAGTATAGCTATCTAGGGTGACGTGCACATAATACATGTGCAGAAGTGTTGTACAGTACTACTACGTTCTACTGTTGGTGACCCGGCTGGGCCGCCGTACGTCGTGATGACTGACCTTGCTGCGGATTCGCCGGCGAGCAGCCGCGCGCACGCGTGCGGCGTCTGGTGATGCAACAGCGGCGAGATATCGATCCACCGGAGAATTAACGCGCGCGCATTCATGCAGGTTGGTCGTTGATCATGTACTGTAATGGAGTAGTGTACACGCCGGCACGCGCAGCTTGCATTGCAGCGTGTCGTAGTGTGCAGTGGAACCACTCTTGACATTTTTATTTTTCTTGTGAAGAGTAGTACTACACCTCAGGGCATGCTAGCCTA…
Ubi:MaCas9:Nos sequence	gtcgtgcccctctctagagataatgagcattgcatgtctaagttataaaaaattaccacatattttttttgtcacacttgtttgaagtgcagtttatctatctttatacatatatttaaactttactctacgaataatataatctatagtactacaataatatcagtgttttagagaatcatataaatgaacagttagacatggtctaaaggacaattgagtattttgacaacaggactctacagttttatctttttagtgtgcatgtgttctcctttttttttgcaaatagcttcacctatataatacttcatccattttattagtacatccatttagggtttagggttaatggtttttatagactaatttttttagtacatctattttattctattt…														The sequences with blue,red,and green font represent the detailed sequences of Ubi promoter,MaCas9, and Nos terminator, respectively.
pMaU6c:dBasI:esgRNA sequence	AATTGGCACATTCTTTTGGTATCTTAACTGTTTCTTCTTTTTCTTATACTAACTTTATGATAGCTAATTAATTATCTAACTGGTCTACTAGTTTATTGAAACTAGTCACAGTAACTTTGTTTTACTAGCCGCAAAAATGATGTGTTTTACTTCACTAGATAAGATTTAAACATGGGTGCAGACCTCTTTACCTGTCTAAATATTAAGGTTTCTCTTTGCCTGCCTAAATATTAAAGATTCAAGTCAATTGAGGATAATCCATCTTTTTGCAAGCCAATATATGACTATGCTGTTTCTATAGAATGCTTAGACATACTTTTCCTGTAAACTTGGGAGGCGGGTCGGAGCAGTGAAGCTGGTAGATGATTCGAGAATATAACTAGTGTGCTGCATTTGAAC…														The sequences with purple,black,and red font present the detailed sequences of MaU6c promoter,double BsaI sites, and esgRNA,respectively.
